# Supplementary material for: Evaluating the Turkish validity and reliability of the Brief Illness Perception Questionnaire in periodontal diseases
Source: PeerJ. 2023 Sep 11;11:e16065. doi: 10.7717/peerj.16065 (PMC10501379; doi:10.7717/peerj.16065)
Supplement: Supplemental Information 1 [file peerj-11-16065-s001.xlsx]

## Sheet: Sayfa1
Age	Gender	Marital Status	Educational Status	Monthly Income	OHE Experience	Smoking Status	Diabetes	Hypertension	Other Systemic Diseases	Periodontal Diagnosis	HADS Anxiety	HADS Depression	BIPQ1	BIPQ2	BIPQ3	BIPQ4	BIPQ5	BIPQ6	BIPQ7	BIPQ8	BIPQ Total Score	BIPQ1 Retest	BIPQ2 Retest	BIPQ3 Retest	BIPQ4 Retest	BIPQ5 Retest	BIPQ6 Retest	BIPQ7 Retest	BIPQ8 Retest	BIPQ Retest Total Score
40	Female	Married	High School	Not Working	No	>=10 per day	Yes	No	No	Periodontitis	12	14	7	6	3	1	8	7	0	8	62	5	6	3	2	7	8	2	8	57
46	Male	Married	High School	<= Minimum Wage	Yes	No Smoking	No	No	No	Periodontitis	7	10	5	4	6	8	8	6	4	6	41	5	5	5	5	7	6	4	6	45
51	Female	Married	Elementary School	Not Working	Yes	No Smoking	No	No	Yes	Gingivitis	12	14	7	6	4	3	6	6	4	7	51
43	Female	Married	Elementary School	<= Minimum Wage	No	No Smoking	No	No	No	Periodontitis	14	12	4	8	2	3	7	9	3	8	58
21	Female	Single	University	Not Working	Yes	No Smoking	No	No	No	Gingivitis	6	7	5	5	4	6	5	4	5	5	39	5	5	4	5	5	6	5	6	43
64	Male	Married	University	<= Minimum Wage	Yes	No Smoking	No	No	No	Gingivitis	5	8	2	4	8	7	3	2	9	2	19
62	Male	Married	University	<= Minimum Wage	Yes	No Smoking	Yes	Yes	No	Periodontitis	7	8	3	3	7	5	4	3	6	3	28	3	4	7	6	4	4	6	4	30
38	Female	Married	High School	Not Working	No	>=10 per day	No	No	No	Periodontitis	8	9	4	4	7	4	3	4	6	3	31
48	Female	Married	Elementary School	Not Working	Yes	No Smoking	No	No	No	Periodontitis	13	10	5	2	1	7	6	3	2	6	42	4	5	4	7	4	3	2	5	38
46	Female	Married	High School	Not Working	No	No Smoking	No	No	No	Gingivitis	7	6	1	0	1	2	2	1	1	1	31
37	Male	Married	University	> Minimum Wage	No	<10 per day	No	No	No	Periodontitis	2	2	0	0	3	10	2	5	10	0	14
67	Female	Married	High School	Not Working	Yes	No Smoking	Yes	No	No	Periodontitis	12	15	7	8	0	8	8	9	7	9	56
37	Male	Single	University	<= Minimum Wage	Yes	No Smoking	Yes	No	No	Gingivitis	5	8	2	1	9	10	9	1	8	3	19	1	1	9	10	8	1	8	2	16
16	Female	Single	High School	Not Working	Yes	No Smoking	No	No	No	Gingivitis	2	6	0	1	8	8	1	1	4	1	14	0	1	9	9	1	1	3	0	12
59	Male	Married	University	> Minimum Wage	Yes	No Smoking	No	No	No	Gingivitis	5	8	5	3	8	8	3	5	8	4	26	4	4	8	7	4	5	7	5	30
22	Female	Single	University	Not Working	Yes	No Smoking	No	No	No	Gingivitis	7	7	5	3	7	7	5	4	7	3	29
33	Female	Married	Elementary School	Not Working	No	No Smoking	No	No	No	Gingivitis	6	7	1	4	5	6	5	1	5	2	27
20	Male	Single	University	Not Working	No	No Smoking	No	No	No	Gingivitis	5	8	0	0	0	0	0	0	0	0	30	0	0	0	0	0	0	0	0	30
53	Female	Married	High School	Not Working	Yes	No Smoking	No	No	Yes	Periodontitis	8	10	4	3	7	8	5	4	5	4	30	3	4	6	7	5	4	5	5	33
58	Female	Married	University	<= Minimum Wage	No	No Smoking	No	No	No	Periodontitis	11	13	8	7	5	3	9	10	2	2	56
17	Male	Single	High School	Not Working	No	No Smoking	No	No	No	Gingivitis	5	4	0	2	8	7	0	1	8	0	10
22	Male	Single	High School	<= Minimum Wage	No	No Smoking	No	No	No	Gingivitis	2	2	0	0	9	9	0	0	10	0	2
45	Female	Married	Elementary School	Not Working	No	No Smoking	No	No	Yes	Periodontitis	14	12	4	5	0	2	8	9	1	9	62
51	Female	Single	University	<= Minimum Wage	No	>=10 per day	No	No	No	Periodontitis	11	10	2	4	7	9	3	2	8	3	20	4	3	7	8	3	4	8	3	24
57	Male	Married	University	<= Minimum Wage	No	No Smoking	No	No	No	Gingivitis	9	6	1	1	7	8	2	1	8	2	14
25	Female	Single	University	> Minimum Wage	No	No Smoking	No	No	No	Gingivitis	14	12	6	5	5	6	7	6	4	9	48	5	5	5	5	5	4	4	9	44
27	Male	Single	University	<= Minimum Wage	No	No Smoking	No	No	No	Gingivitis	8	9	5	6	4	3	6	8	4	7	51
49	Female	Married	University	<= Minimum Wage	Yes	>=10 per day	No	Yes	No	Gingivitis	4	3	3	1	6	8	1	0	9	0	12
26	Female	Married	University	Not Working	No	<10 per day	No	No	No	Gingivitis	7	8	5	4	5	5	5	5	5	4	38	5	5	5	5	5	5	5	5	40
18	Male	Single	Elementary School	<= Minimum Wage	Yes	No Smoking	No	No	No	Gingivitis	2	3	0	4	8	7	0	0	6	0	13
55	Male	Married	Elementary School	> Minimum Wage	Yes	No Smoking	No	Yes	No	Periodontitis	6	9	4	3	7	8	3	3	8	4	24
43	Female	Single	High School	<= Minimum Wage	Yes	No Smoking	No	No	No	Periodontitis	13	15	5	2	7	10	8	3	7	4	28
49	Female	Married	Elementary School	Not Working	No	No Smoking	No	Yes	Yes	Periodontitis	2	3	3	1	7	10	1	1	10	2	11	2	2	8	7	1	1	10	2	13
45	Male	Married	High School	<= Minimum Wage	No	No Smoking	No	No	No	Gingivitis	5	7	4	4	8	7	3	3	8	3	24
67	Female	Married	Elementary School	<= Minimum Wage	No	<10 per day	No	Yes	Yes	Periodontitis	12	11	7	6	4	4	7	8	4	8	54
30	Female	Married	University	<= Minimum Wage	No	<10 per day	No	No	No	Periodontitis	4	2	0	0	8	10	3	1	8	0	8	1	0	9	10	2	1	9	0	6
43	Male	Married	High School	<= Minimum Wage	Yes	No Smoking	No	No	No	Periodontitis	6	8	2	4	5	8	4	3	7	5	28
43	Female	Married	High School	Not Working	No	>=10 per day	No	No	No	Periodontitis	3	5	0	0	7	8	0	2	9	1	9
66	Female	Married	Elementary School	Not Working	No	No Smoking	No	Yes	Yes	Gingivitis	1	1	0	0	10	10	0	0	10	0	0	0	0	10	10	0	0	10	0	0
24	Male	Single	University	Not Working	Yes	No Smoking	No	No	No	Gingivitis	3	4	1	3	8	8	2	1	8	0	13	1	1	8	8	2	1	8	1	12
38	Female	Married	University	Not Working	No	>=10 per day	No	No	No	Gingivitis	6	9	5	4	7	9	3	4	9	2	23	5	4	7	7	3	4	9	3	26
37	Male	Married	University	<= Minimum Wage	No	<10 per day	No	No	No	Periodontitis	9	12	5	5	5	5	5	5	5	5	40
46	Female	Married	High School	Not Working	Yes	No Smoking	No	No	Yes	Periodontitis	14	15	7	7	2	1	10	10	0	9	70
53	Male	Married	Postgraduate	<= Minimum Wage	Yes	No Smoking	No	Yes	No	Gingivitis	6	8	5	4	7	6	5	5	6	5	35	5	5	6	6	5	6	6	6	39
44	Female	Married	University	<= Minimum Wage	Yes	>=10 per day	No	No	No	Gingivitis	8	7	5	5	5	6	4	5	5	5	38	5	5	5	5	4	5	6	4	37
59	Female	Married	Elementary School	Not Working	No	No Smoking	No	No	No	Gingivitis	7	7	3	9	1	2	0	0	10	2	31
53	Female	Married	High School	Not Working	Yes	>=10 per day	No	No	No	Periodontitis	9	7	5	6	5	4	4	4	6	3	37
23	Male	Single	High School	<= Minimum Wage	No	No Smoking	No	No	No	Gingivitis	1	2	0	0	10	9	0	0	9	0	2	0	0	10	9	0	0	10	0	1
33	Female	Married	University	Not Working	No	No Smoking	No	No	No	Gingivitis	10	13	5	5	6	7	3	5	5	4	34	5	5	6	5	4	5	5	5	38
22	Female	Single	High School	Not Working	Yes	No Smoking	No	No	No	Gingivitis	5	4	0	0	10	10	2	0	9	1	4
41	Female	Married	Elementary School	Not Working	No	<10 per day	No	No	Yes	Periodontitis	12	11	10	8	2	3	8	9	1	10	69
61	Female	Married	Elementary School	Not Working	No	No Smoking	Yes	Yes	Yes	Periodontitis	11	13	8	7	0	3	2	4	0	9	57	8	8	2	3	2	3	1	8	53
20	Female	Single	High School	Not Working	No	No Smoking	No	No	No	Gingivitis	3	2	0	1	9	8	2	1	8	1	10	0	1	9	9	1	1	9	1	7
37	Male	Married	University	<= Minimum Wage	Yes	>=10 per day	No	No	No	Periodontitis	11	13	7	6	3	2	7	8	3	7	57
59	Male	Married	University	<= Minimum Wage	Yes	>=10 per day	No	No	No	Periodontitis	6	7	4	3	6	8	3	3	8	2	23	3	4	7	7	3	3	7	3	25
23	Female	Single	High School	Not Working	No	>=10 per day	No	No	No	Gingivitis	9	10	3	4	7	10	3	2	8	8	25	4	3	7	8	3	3	8	7	27
31	Female	Married	University	Not Working	No	No Smoking	No	No	Yes	Gingivitis	13	16	7	9	2	1	7	9	2	9	66
25	Female	Married	High School	Not Working	No	No Smoking	No	No	Yes	Gingivitis	8	7	5	3	4	4	5	6	3	7	45	4	3	4	4	5	4	4	7	41
25	Male	Single	University	<= Minimum Wage	No	>=10 per day	No	No	No	Gingivitis	11	12	6	5	5	5	6	6	4	5	44	5	5	6	5	6	5	5	5	40
63	Male	Single	University	<= Minimum Wage	Yes	>=10 per day	No	No	No	Gingivitis	8	8	1	4	7	7	2	3	8	1	19
36	Female	Married	Elementary School	<= Minimum Wage	Yes	No Smoking	No	No	No	Periodontitis	5	3	2	3	7	9	3	1	9	1	15
63	Male	Married	High School	<= Minimum Wage	Yes	No Smoking	Yes	Yes	Yes	Periodontitis	9	11	5	5	5	5	5	5	5	5	40	5	5	5	5	5	5	5	5	40
45	Female	Married	Elementary School	Not Working	No	No Smoking	No	No	No	Periodontitis	10	9	5	5	4	5	5	4	6	5	39	4	4	6	6	5	4	6	5	34
43	Female	Married	Elementary School	Not Working	Yes	<10 per day	Yes	No	No	Periodontitis	13	10	5	7	4	5	6	5	7	4	41
45	Male	Married	University	> Minimum Wage	No	No Smoking	No	No	No	Periodontitis	4	6	2	3	6	6	3	2	8	3	23	2	3	7	6	3	3	6	3	25
35	Female	Single	University	<= Minimum Wage	No	No Smoking	No	No	No	Gingivitis	9	10	3	3	7	8	2	2	9	1	17	3	4	7	8	2	2	8	1	19
38	Male	Married	University	<= Minimum Wage	No	No Smoking	No	No	No	Gingivitis	1	2	0	1	8	10	2	0	10	0	5	0	1	9	10	2	1	10	0	5
25	Female	Single	University	Not Working	No	No Smoking	No	No	No	Gingivitis	13	15	8	8	3	2	7	9	2	9	64
20	Female	Single	University	Not Working	No	<10 per day	No	No	No	Gingivitis	4	5	0	0	9	10	0	0	9	0	2
30	Female	Married	University	<= Minimum Wage	Yes	No Smoking	No	No	No	Gingivitis	3	3	0	0	8	10	3	0	9	3	9
21	Female	Single	High School	Not Working	Yes	No Smoking	No	No	No	Gingivitis	6	4	2	0	9	8	3	0	8	3	13
18	Male	Single	High School	Not Working	Yes	No Smoking	No	No	No	Gingivitis	3	4	4	3	6	9	0	1	8	0	15	2	4	7	9	2	1	8	2	17
31	Female	Single	University	Not Working	Yes	No Smoking	No	No	No	Gingivitis	0	0	0	0	10	10	0	0	10	0	0	0	0	10	10	0	0	10	0	0
29	Female	Married	Postgraduate	<= Minimum Wage	Yes	No Smoking	No	No	No	Periodontitis	11	14	7	10	1	1	8	7	2	6	64
33	Male	Married	Postgraduate	> Minimum Wage	Yes	No Smoking	No	No	No	Gingivitis	3	4	3	0	5	4	5	2	7	2	26	2	1	6	4	4	2	6	4	27
36	Male	Single	University	<= Minimum Wage	Yes	No Smoking	No	No	No	Periodontitis	15	12	5	4	4	5	5	6	5	5	41	4	4	6	5	4	6	5	5	37
52	Female	Married	Elementary School	Not Working	No	No Smoking	No	No	No	Periodontitis	12	13	5	10	2	6	3	8	2	7	53
23	Female	Single	University	Not Working	Yes	No Smoking	No	No	No	Periodontitis	3	4	3	1	8	10	2	1	9	3	13	2	2	8	9	2	2	8	2	15
47	Female	Single	Elementary School	<= Minimum Wage	No	No Smoking	No	No	No	Gingivitis	6	9	0	0	10	10	0	0	0	10	20	0	0	10	10	0	0	0	10	20
43	Female	Single	High School	Not Working	Yes	No Smoking	No	No	No	Gingivitis	10	14	3	3	3	3	10	7	9	3	41	3	2	6	5	8	8	8	3	35
45	Female	Married	Postgraduate	<= Minimum Wage	Yes	No Smoking	No	No	Yes	Periodontitis	8	11	6	8	4	3	6	7	3	4	51	7	8	3	2	7	7	3	4	55
18	Male	Single	High School	<= Minimum Wage	No	No Smoking	No	No	No	Gingivitis	10	6	5	2	7	10	6	4	7	7	30
27	Female	Married	University	<= Minimum Wage	Yes	No Smoking	No	No	No	Gingivitis	14	16	7	2	1	2	7	8	10	9	50	5	4	6	5	7	8	6	8	45
50	Female	Married	Elementary School	<= Minimum Wage	Yes	No Smoking	No	No	No	Gingivitis	3	5	1	1	9	10	1	0	10	2	6
52	Male	Married	University	> Minimum Wage	Yes	No Smoking	No	No	No	Periodontitis	7	6	3	3	5	7	3	4	7	8	32	4	4	5	4	3	4	6	6	36
54	Female	Single	University	<= Minimum Wage	Yes	<10 per day	No	No	Yes	Gingivitis	6	9	5	6	6	5	5	6	5	5	41	5	5	6	5	6	5	5	6	41
69	Female	Married	University	<= Minimum Wage	No	No Smoking	No	No	Yes	Gingivitis	4	5	0	4	6	5	0	4	9	6	24
41	Male	Married	High School	<= Minimum Wage	Yes	>=10 per day	No	No	No	Periodontitis	9	13	6	6	6	6	6	6	6	6	42
20	Female	Single	High School	Not Working	Yes	No Smoking	No	No	No	Gingivitis	7	9	3	2	4	7	5	2	7	1	25	3	3	5	7	5	3	6	2	28
25	Female	Single	University	<= Minimum Wage	No	No Smoking	No	No	No	Gingivitis	2	4	0	0	5	9	1	2	8	0	11	0	0	8	9	1	2	9	1	8
68	Male	Married	High School	<= Minimum Wage	Yes	No Smoking	Yes	Yes	No	Gingivitis	9	6	4	4	7	8	4	5	7	6	31
30	Female	Married	High School	Not Working	No	>=10 per day	No	No	Yes	Periodontitis	10	11	3	1	4	3	1	4	7	6	31	2	2	2	2	2	4	7	6	35
38	Female	Married	University	<= Minimum Wage	Yes	No Smoking	No	No	No	Gingivitis	1	1	4	0	8	9	1	1	9	1	11	3	1	7	9	1	2	9	2	14
30	Female	Married	University	Not Working	No	>=10 per day	No	No	No	Gingivitis	10	12	6	7	4	2	8	7	3	8	57
32	Female	Married	High School	Not Working	Yes	No Smoking	No	No	No	Gingivitis	8	9	3	4	6	8	2	4	7	4	26	3	4	7	7	3	3	7	3	25
18	Male	Single	High School	Not Working	No	<10 per day	No	No	No	Gingivitis	7	7	0	0	9	10	0	1	9	1	4
38	Male	Married	University	> Minimum Wage	Yes	No Smoking	No	No	Yes	Gingivitis	6	4	3	2	8	9	1	0	9	2	12	3	2	8	8	1	1	9	2	14
63	Male	Single	University	<= Minimum Wage	No	>=10 per day	No	No	Yes	Periodontitis	6	6	2	1	9	10	2	0	10	0	6
65	Female	Married	Elementary School	Not Working	No	<10 per day	No	Yes	Yes	Periodontitis	19	20	6	10	0	1	10	1	0	10	66
34	Female	Married	High School	Not Working	Yes	No Smoking	No	No	No	Gingivitis	10	11	9	6	5	3	7	6	4	6	52
43	Female	Married	Elementary School	> Minimum Wage	Yes	>=10 per day	No	No	No	Periodontitis	7	10	1	1	9	8	3	1	8	1	12	1	1	8	8	2	1	8	2	13
30	Male	Married	University	<= Minimum Wage	No	No Smoking	No	No	No	Gingivitis	12	9	5	5	5	5	5	5	6	5	39	5	5	5	5	5	5	5	5	40
44	Female	Married	University	<= Minimum Wage	Yes	No Smoking	No	No	No	Gingivitis	4	5	0	1	8	8	1	0	9	0	7	0	1	8	9	1	0	9	1	7
75	Female	Married	Elementary School	<= Minimum Wage	Yes	No Smoking	No	Yes	Yes	Gingivitis	9	7	5	8	4	5	4	5	5	5	43	5	7	5	6	4	5	5	4	39
73	Female	Married	Elementary School	Not Working	Yes	No Smoking	No	Yes	Yes	Gingivitis	12	16	5	4	5	6	6	5	5	5	39
53	Male	Married	Elementary School	<= Minimum Wage	Yes	>=10 per day	No	No	No	Periodontitis	2	1	0	0	9	10	0	0	10	0	1	0	0	10	10	0	0	9	0	1
40	Male	Married	University	<= Minimum Wage	Yes	No Smoking	No	No	No	Periodontitis	9	7	4	7	6	6	5	4	7	2	33
55	Female	Married	University	> Minimum Wage	Yes	No Smoking	No	Yes	No	Gingivitis	6	7	3	3	5	8	2	2	7	1	21	4	3	6	8	2	3	7	2	23
66	Male	Married	High School	<= Minimum Wage	Yes	No Smoking	No	Yes	No	Periodontitis	7	7	2	3	6	8	3	3	7	1	21	3	3	7	7	3	3	8	2	22
34	Female	Married	Elementary School	Not Working	No	No Smoking	No	No	No	Gingivitis	11	14	6	10	1	2	7	8	2	7	63	7	10	2	3	7	9	2	8	64
49	Female	Married	Elementary School	> Minimum Wage	No	No Smoking	No	No	No	Gingivitis	2	2	0	0	9	10	0	0	10	0	1
27	Female	Married	University	<= Minimum Wage	Yes	No Smoking	No	No	No	Gingivitis	12	8	5	4	6	5	4	4	6	4	34	5	5	5	5	5	4	5	4	38
53	Female	Married	University	<= Minimum Wage	No	No Smoking	Yes	Yes	No	Gingivitis	11	14	5	7	3	4	7	6	5	5	48	6	5	4	4	7	6	4	6	48
27	Female	Single	University	<= Minimum Wage	Yes	No Smoking	No	No	No	Gingivitis	15	14	7	7	3	2	9	7	3	9	61
52	Male	Married	University	<= Minimum Wage	No	<10 per day	Yes	No	Yes	Gingivitis	12	15	9	10	2	2	8	9	1	10	71	9	9	2	1	9	8	1	9	70
33	Male	Single	Postgraduate	> Minimum Wage	No	No Smoking	No	No	Yes	Gingivitis	11	12	7	7	4	3	6	7	3	6	53
18	Female	Single	High School	Not Working	No	No Smoking	No	No	No	Gingivitis	7	5	5	6	4	4	6	5	5	5	44	5	5	6	5	5	5	6	6	39
45	Male	Married	High School	<= Minimum Wage	Yes	<10 per day	No	No	No	Periodontitis	13	16	8	10	2	1	8	8	2	9	68
59	Female	Married	High School	<= Minimum Wage	Yes	>=10 per day	No	No	No	Periodontitis	3	6	2	1	9	10	9	3	9	1	18
31	Male	Married	University	<= Minimum Wage	No	No Smoking	No	No	No	Gingivitis	6	8	3	2	9	10	2	3	9	9	21	2	2	9	9	3	3	8	9	23
23	Male	Single	University	Not Working	Yes	No Smoking	No	No	No	Gingivitis	10	7	9	0	3	10	6	0	5	5	32	7	0	3	8	5	0	5	5	31
	Female	Married	University	<= Minimum Wage	Yes	No Smoking	No	No	Yes	Gingivitis	3	4	1	0	6	8	3	2	5	2	19	0	0	8	7	3	2	5	3	18
51	Male	Married	University	<= Minimum Wage	No	No Smoking	No	No	No	Periodontitis	10	13	7	2	2	8	5	5	5	7	41
54	Female	Single	University	<= Minimum Wage	Yes	No Smoking	No	No	Yes	Periodontitis	10	13	7	10	6	6	7	8	7	6	49	8	7	7	7	7	7	7	6	44
53	Male	Married	Elementary School	<= Minimum Wage	No	<10 per day	No	No	No	Gingivitis	8	11	7	5	8	10	10	7	10	8	39	7	6	8	8	8	8	8	8	43
32	Male	Single	University	<= Minimum Wage	No	No Smoking	No	No	No	Gingivitis	10	13	7	7	4	3	7	7	3	7	55
29	Female	Single	University	Not Working	Yes	No Smoking	No	No	Yes	Gingivitis	12	11	5	8	7	2	10	7	6	9	54	5	7	7	6	9	7	5	9	49
25	Male	Single	University	<= Minimum Wage	Yes	No Smoking	No	No	No	Periodontitis	9	11	6	3	5	3	7	6	3	6	47	5	4	4	5	6	5	4	6	43
52	Male	Married	University	<= Minimum Wage	Yes	No Smoking	No	No	Yes	Periodontitis	12	10	3	7	2	1	8	8	1	8	60	4	7	4	3	8	7	2	8	55
24	Female	Single	University	<= Minimum Wage	Yes	<10 per day	No	No	Yes	Gingivitis	0	1	5	0	10	10	1	1	9	0	8
40	Female	Single	University	Not Working	Yes	No Smoking	No	No	Yes	Gingivitis	7	7	3	5	5	8	3	3	7	3	27	4	5	5	7	3	4	7	4	31
68	Female	Single	University	<= Minimum Wage	No	No Smoking	No	No	No	Gingivitis	3	5	1	2	9	9	2	2	9	2	12	1	1	9	8	2	1	8	2	12
22	Male	Single	University	Not Working	No	<10 per day	No	No	No	Periodontitis	12	14	6	5	5	5	6	6	4	5	44	5	5	5	6	6	6	6	5	40
19	Male	Single	High School	<= Minimum Wage	Yes	No Smoking	No	No	No	Gingivitis	3	4	0	0	10	9	0	0	9	0	2
20	Male	Single	High School	<= Minimum Wage	Yes	No Smoking	No	No	No	Gingivitis	3	3	2	2	8	9	2	1	9	1	12
45	Male	Single	Postgraduate	<= Minimum Wage	Yes	>=10 per day	No	No	Yes	Gingivitis	1	2	0	0	9	10	1	2	9	0	5	0	0	10	9	1	1	9	1	5
37	Female	Married	University	Not Working	Yes	<10 per day	No	No	No	Periodontitis	9	13	5	5	4	5	6	6	5	6	44	5	4	5	6	6	5	5	6	40
32	Female	Married	High School	Not Working	Yes	No Smoking	No	No	Yes	Periodontitis	13	8	8	6	4	5	7	5	4	7	50
21	Male	Single	High School	Not Working	Yes	No Smoking	No	No	No	Gingivitis	11	10	8	8	3	2	7	8	2	7	61
44	Male	Married	High School	<= Minimum Wage	No	No Smoking	No	No	No	Periodontitis	3	4	1	0	10	10	9	0	10	0	10	0	0	10	10	9	0	10	0	9
54	Male	Married	University	<= Minimum Wage	No	No Smoking	No	No	No	Periodontitis	4	7	1	2	9	9	1	2	8	3	13	2	3	8	9	1	2	8	2	15
52	Male	Married	University	<= Minimum Wage	Yes	No Smoking	No	No	No	Gingivitis	3	2	2	0	9	10	1	1	8	1	8
21	Female	Single	University	Not Working	Yes	No Smoking	No	No	No	Gingivitis	3	3	1	0	10	10	2	0	10	0	3	1	0	9	10	1	0	9	0	4
46	Female	Married	University	<= Minimum Wage	Yes	No Smoking	No	No	No	Gingivitis	8	11	7	5	5	2	8	7	3	7	54	6	5	5	6	8	7	3	8	50
33	Female	Married	Elementary School	<= Minimum Wage	No	No Smoking	No	No	No	Gingivitis	12	14	6	6	4	5	7	6	5	7	48
22	Male	Single	University	Not Working	No	No Smoking	No	No	No	Gingivitis	5	6	1	0	9	10	1	2	8	1	8	1	1	9	9	1	1	9	1	8
37	Female	Married	High School	Not Working	No	No Smoking	No	No	No	Periodontitis	12	10	8	6	2	2	8	9	1	8	64	7	6	3	3	7	9	2	8	59
62	Female	Married	High School	Not Working	No	No Smoking	No	Yes	No	Gingivitis	14	12	8	5	1	1	7	8	2	8	62
44	Male	Married	High School	<= Minimum Wage	Yes	<10 per day	No	No	No	Gingivitis	7	5	0	1	8	10	2	2	8	2	11
61	Female	Married	Elementary School	Not Working	No	No Smoking	No	No	No	Periodontitis	15	14	10	9	0	0	8	0	1	10	66
53	Female	Single	High School	Not Working	No	No Smoking	No	No	Yes	Gingivitis	4	2	1	0	9	10	1	1	9	1	6	1	0	10	9	1	1	10	1	5
37	Female	Married	High School	Not Working	Yes	No Smoking	No	No	No	Gingivitis	9	8	5	5	5	5	5	5	5	6	41	5	5	5	5	5	5	5	5	40
18	Male	Single	High School	Not Working	No	No Smoking	No	No	No	Gingivitis	7	8	4	4	5	6	5	4	5	5	36	4	4	6	6	5	5	5	5	36
28	Female	Married	High School	Not Working	No	>=10 per day	No	No	No	Gingivitis	13	18	6	10	3	4	7	10	2	7	61
37	Female	Married	High School	Not Working	No	<10 per day	No	No	No	Gingivitis	6	9	0	0	9	10	2	0	9	0	4	0	0	9	9	1	0	10	0	3
51	Female	Single	University	<= Minimum Wage	No	No Smoking	No	No	Yes	Gingivitis	14	16	10	8	2	1	10	10	1	10	74	9	8	2	1	10	9	0	10	73
24	Female	Single	University	Not Working	Yes	No Smoking	No	No	No	Gingivitis	7	8	7	2	3	2	7	4	3	7	49	6	3	3	4	7	6	3	6	48
30	Female	Single	University	Not Working	Yes	No Smoking	No	No	No	Gingivitis	11	13	4	6	6	6	7	6	4	7	44
34	Female	Married	High School	<= Minimum Wage	Yes	No Smoking	No	No	No	Gingivitis	3	4	4	0	10	10	8	3	10	1	16	3	1	10	9	9	2	10	2	18
59	Female	Married	High School	Not Working	No	<10 per day	No	No	Yes	Gingivitis	12	17	10	10	9	10	9	10	10	10	50
55	Male	Married	Elementary School	<= Minimum Wage	Yes	No Smoking	No	Yes	No	Gingivitis	11	8	8	7	2	2	7	7	3	7	59	8	8	1	2	8	7	1	8	65
25	Female	Single	University	<= Minimum Wage	No	<10 per day	No	No	No	Gingivitis	2	1	1	0	10	10	1	1	10	6	9	0	0	10	10	1	1	10	7	9
18	Male	Single	High School	Not Working	No	<10 per day	No	No	No	Gingivitis	4	5	0	0	9	10	3	5	9	0	10
31	Male	Married	University	<= Minimum Wage	Yes	No Smoking	No	No	No	Gingivitis	9	13	5	4	7	4	6	3	4	5	38	5	5	5	5	6	4	4	5	41
18	Female	Single	High School	Not Working	No	No Smoking	No	No	No	Gingivitis	9	6	2	3	5	9	2	5	5	2	25	3	3	5	8	3	4	5	2	27
18	Female	Single	High School	Not Working	Yes	No Smoking	No	No	No	Gingivitis	6	9	5	0	5	5	4	0	5	5	29
27	Female	Married	High School	Not Working	No	No Smoking	No	No	No	Periodontitis	8	8	5	0	1	8	4	8	10	6	34	4	2	2	8	2	8	8	4	32
35	Female	Single	University	Not Working	Yes	No Smoking	No	No	Yes	Gingivitis	5	6	0	0	9	10	10	10	10	0	21	0	0	10	10	10	10	10	0	20
31	Female	Single	University	Not Working	Yes	No Smoking	No	No	No	Periodontitis	11	14	5	4	6	6	5	5	5	6	38	4	4	6	5	5	5	5	4	36
29	Female	Married	University	<= Minimum Wage	Yes	No Smoking	No	No	No	Gingivitis	13	15	3	9	1	1	9	8	1	9	65
40	Female	Married	Elementary School	Not Working	Yes	<10 per day	No	No	Yes	Periodontitis	11	8	4	4	7	6	3	4	7	4	29	5	4	6	6	4	4	6	4	33
58	Male	Married	High School	> Minimum Wage	Yes	>=10 per day	No	No	No	Periodontitis	12	15	7	5	5	5	7	5	5	7	46	6	4	5	6	6	6	5	6	42
20	Female	Single	High School	Not Working	No	No Smoking	No	No	No	Gingivitis	5	8	3	5	7	8	3	2	7	4	25	4	5	7	8	3	4	8	4	27
61	Female	Single	Elementary School	Not Working	No	<10 per day	No	No	Yes	Gingivitis	15	11	8	9	2	2	3	9	2	9	62
28	Female	Single	University	<= Minimum Wage	Yes	No Smoking	No	No	No	Gingivitis	12	11	3	3	7	8	3	3	8	3	22
55	Female	Married	Elementary School	Not Working	Yes	<10 per day	No	No	No	Periodontitis	13	10	4	5	5	5	4	4	5	4	36	5	5	5	6	5	5	6	5	38
32	Male	Married	University	<= Minimum Wage	No	>=10 per day	No	No	No	Periodontitis	11	13	6	8	3	2	9	8	1	8	63	7	8	2	2	8	8	2	8	63
53	Male	Married	Elementary School	<= Minimum Wage	Yes	No Smoking	No	No	No	Periodontitis	11	9	8	5	8	6	7	9	9	7	43
37	Female	Married	University	<= Minimum Wage	No	<10 per day	No	No	No	Gingivitis	6	6	2	1	8	10	2	2	8	8	19	1	1	9	8	2	1	9	8	17
28	Female	Single	University	<= Minimum Wage	No	>=10 per day	No	No	No	Gingivitis	9	10	2	3	7	7	2	2	8	2	19	3	3	7	8	2	3	7	2	21
23	Female	Single	University	Not Working	No	No Smoking	No	No	No	Gingivitis	8	11	7	6	4	4	7	6	3	8	53	6	7	3	3	6	6	3	6	52
20	Male	Single	High School	Not Working	Yes	<10 per day	No	No	No	Gingivitis	8	12	4	4	7	7	3	4	7	4	28	4	3	6	6	3	4	6	4	30
26	Female	Single	University	<= Minimum Wage	Yes	No Smoking	No	No	Yes	Gingivitis	10	6	4	2	8	8	3	7	8	2	24
49	Female	Married	Elementary School	Not Working	No	No Smoking	No	No	Yes	Gingivitis	3	3	0	0	10	10	0	0	10	0	0	0	0	10	10	0	0	10	0	0
48	Male	Married	University	<= Minimum Wage	Yes	No Smoking	No	No	No	Gingivitis	2	4	2	1	5	10	2	1	10	1	12
62	Female	Married	Elementary School	Not Working	Yes	<10 per day	No	No	No	Periodontitis	9	6	5	4	6	5	4	3	6	4	33	5	4	5	5	4	5	6	4	36
63	Male	Married	University	<= Minimum Wage	Yes	<10 per day	No	No	Yes	Gingivitis	6	7	3	3	8	7	3	3	7	3	23
49	Male	Married	University	> Minimum Wage	Yes	<10 per day	No	Yes	No	Periodontitis	7	9	0	2	8	8	2	2	9	2	13
19	Female	Single	High School	Not Working	Yes	No Smoking	No	No	No	Gingivitis	8	6	2	2	9	9	0	0	10	0	6
19	Female	Single	High School	Not Working	No	No Smoking	No	No	No	Gingivitis	11	10	8	7	2	2	7	7	2	8	61
22	Female	Single	High School	Not Working	Yes	No Smoking	No	No	No	Gingivitis	7	9	4	7	6	7	5	3	8	3	31
24	Male	Single	High School	Not Working	Yes	>=10 per day	No	No	No	Gingivitis	7	8	5	4	6	6	4	3	6	3	31	4	4	6	6	4	5	6	5	34
21	Male	Single	University	Not Working	Yes	>=10 per day	No	No	No	Gingivitis	6	9	5	5	5	5	4	5	5	5	39	5	5	5	5	5	5	5	5	40
21	Female	Single	University	<= Minimum Wage	No	No Smoking	No	No	Yes	Gingivitis	5	6	2	2	8	8	3	2	8	1	16	3	2	8	8	2	2	8	2	17
26	Female	Single	University	<= Minimum Wage	No	No Smoking	No	No	No	Gingivitis	8	11	3	5	6	7	4	3	6	5	31
24	Female	Single	University	Not Working	Yes	No Smoking	No	No	No	Gingivitis	5	7	4	0	6	4	0	6	4	6	32	4	1	6	5	1	6	5	4	30
45	Female	Married	Elementary School	Not Working	No	No Smoking	No	No	No	Gingivitis	1	0	0	0	10	10	0	0	10	0	0
38	Female	Married	University	<= Minimum Wage	No	No Smoking	No	No	No	Periodontitis	9	14	3	3	8	7	5	8	8	4	30	2	3	7	7	3	7	7	4	28
18	Female	Single	High School	Not Working	Yes	<10 per day	No	No	No	Gingivitis	6	3	0	0	9	9	1	0	10	1	4	1	0	9	9	0	0	10	1	4
20	Female	Single	University	<= Minimum Wage	Yes	No Smoking	No	No	No	Gingivitis	2	4	1	0	8	10	2	1	10	1	7
69	Male	Married	Postgraduate	> Minimum Wage	Yes	No Smoking	No	No	No	Periodontitis	1	2	0	2	8	9	0	0	9	0	6	0	1	9	9	0	0	9	1	5
42	Female	Married	Elementary School	Not Working	No	No Smoking	No	No	No	Periodontitis	16	14	8	9	2	2	8	2	1	8	60	9	9	1	1	9	2	2	9	64
22	Female	Single	High School	Not Working	No	No Smoking	No	No	Yes	Gingivitis	5	4	2	1	9	9	1	1	10	9	16
53	Female	Married	Elementary School	Not Working	No	No Smoking	Yes	No	Yes	Gingivitis	7	8	5	5	5	6	5	4	5	4	37
72	Female	Single	Elementary School	Not Working	No	No Smoking	No	Yes	No	Gingivitis	2	3	4	0	9	10	0	0	8	5	12	3	1	9	9	0	1	9	6	14
65	Male	Married	Elementary School	<= Minimum Wage	Yes	No Smoking	Yes	No	No	Gingivitis	6	7	3	1	8	9	3	3	7	2	18	2	1	8	8	2	2	8	2	15
49	Female	Single	University	> Minimum Wage	Yes	>=10 per day	No	No	No	Periodontitis	9	9	3	7	7	9	7	8	9	8	38
47	Female	Married	Elementary School	Not Working	No	<10 per day	No	No	Yes	Periodontitis	2	3	0	1	10	10	0	0	10	1	2	0	0	10	10	1	0	10	1	2
44	Male	Married	Elementary School	<= Minimum Wage	Yes	No Smoking	Yes	No	No	Gingivitis	19	16	9	10	1	1	9	10	0	10	76
